# Supplementary material for: Pervasive alterations of intra-axonal volume and network organization in young children with a 16p11.2 deletion
Source: Transl Psychiatry. 2024 Feb 14;14:95. doi: 10.1038/s41398-024-02810-5 (PMC10866898; doi:10.1038/s41398-024-02810-5)
Supplement: Supplementary file 2 — Supplemental Table S1 [file 41398_2024_2810_MOESM2_ESM.xlsx]

## Sheet: Supplementary Table S1
	connection	mean_16p	mean_TD	cohen_d	pvalue
1	ctx-rh-fusiform - ctx-rh-lingual	297,631278461183	194,312157179867	1,9697065826529	4,14147212313218e-06
2	ctx-lh-lateralorbitofrontal - ctx-lh-superiorfrontal	61,1417798833766	25,0289019051027	1,93209307406094	4,14147212313218e-06
3	Left-Thalamus - ctx-rh-lingual	30,2464593621469	9,51375570681243	1,91269048281183	4,14147212313218e-06
4	Right-Putamen - ctx-rh-parstriangularis	182,299696640278	83,4205533220733	1,87140468223007	5,82680149252323e-06
5	ctx-lh-lateraloccipital - ctx-lh-lingual	358,18604935853	252,161193490123	1,84133936165158	7,35191479853123e-06
6	ctx-lh-parsopercularis - Left-Putamen	201,622996514808	96,7658868887841	1,82729196935731	7,57434944602134e-06
7	ctx-rh-lateraloccipital - ctx-rh-pericalcarine	224,193370427022	135,167377933301	1,79509600103612	1,05370437196834e-05
8	ctx-lh-cuneus - ctx-lh-precuneus	146,882504452534	76,2280741484317	1,75056310895083	1,69463918253359e-05
9	ctx-rh-lateraloccipital - ctx-rh-lingual	339,146170236422	265,174227388337	1,74644432159785	1,69463918253359e-05
10	Right-Caudate - ctx-rh-lateralorbitofrontal	94,4103709307922	32,3993320225092	1,70196591446185	2,94539602642653e-05
11	ctx-rh-parsorbitalis - ctx-rh-rostralmiddlefrontal	229,411651224473	122,2090704791	1,69542571027857	2,94819930127244e-05
12	ctx-lh-parstriangularis - ctx-lh-superiorfrontal	147,536824415011	77,3246963659102	1,68609434496607	3,09965730171985e-05
13	ctx-lh-bankssts - ctx-lh-isthmuscingulate	2,15948423684404	0,6278982402335	1,65259528668752	4,66985555054753e-05
14	ctx-lh-bankssts - ctx-lh-inferiortemporal	54,0021597912634	24,6701308871076	1,6071746627831	8,37410428223256e-05
15	ctx-lh-superiortemporal - ctx-lh-transversetemporal	155,489733554437	120,618144983967	1,52040694919162	0,000260588696731703
16	ctx-lh-bankssts - ctx-lh-superiorparietal	17,3505126289407	6,33282844247149	1,51792752638525	0,000260588696731703
17	ctx-lh-fusiform - ctx-lh-isthmuscingulate	15,3086963861107	7,37922451206138	1,51377360403945	0,000260588696731703
18	ctx-rh-inferiorparietal - ctx-rh-pericalcarine	13,3782326859909	4,92789955424781	1,49041499063079	0,000341317536412167
19	ctx-lh-insula - Left-Putamen	157,266993149631	128,359489646087	1,48558143421852	0,000345893535127728
20	ctx-lh-bankssts - Left-Putamen	15,5651487300315	5,22976471623362	1,48057874167096	0,000352297424753012
21	ctx-rh-lateralorbitofrontal - ctx-rh-superiorfrontal	30,4546243670899	16,5323269149624	1,46504011789924	0,000416254601935923
22	ctx-lh-isthmuscingulate - ctx-lh-parahippocampal	30,012566351202	22,6950152557505	1,45717048908442	0,000431089377271807
23	ctx-lh-bankssts - Left-Hippocampus	3,21330857723928	1,43941910257598	1,45326429695698	0,000431089377271807
24	ctx-lh-superiortemporal - ctx-lh-supramarginal	426,596602635408	304,316112057735	1,45175295861766	0,000431089377271807
25	ctx-lh-lateralorbitofrontal - ctx-lh-insula	149,662394289309	129,267277289857	1,4498777746825	0,000431089377271807
26	Left-Thalamus - ctx-rh-pericalcarine	8,42747493516646	2,73911071443527	1,4439810198084	0,000438170548310504
27	ctx-lh-inferiortemporal - ctx-lh-middletemporal	460,039745734841	395,890720783261	1,44310055905472	0,000438170548310504
28	ctx-lh-postcentral - ctx-rh-paracentral	88,8122738025971	29,256601862472	1,42247767740005	0,000559941790986752
29	ctx-lh-superiortemporal - Left-Putamen	119,433447621682	69,43550270202	1,41997176267689	0,000559941790986752
30	Left-Hippocampus - ctx-rh-isthmuscingulate	18,9211775456135	7,71495740829917	1,41695734569119	0,000563983127610044
31	ctx-lh-parsopercularis - Brain-Stem	71,431298854858	39,1201253187675	1,40117579936202	0,000676328440424489
32	ctx-rh-inferiorparietal - ctx-rh-lateraloccipital	443,781532158265	327,971641310165	1,39470427097262	0,000715175203243306
33	ctx-lh-bankssts - ctx-rh-lingual	0,82455379062633	0,116254613064464	1,38600616595316	0,000779908706679682
34	Right-Cerebellum-Cortex - Brain-Stem	1749,87416678718	1293,39533212644	1,37798805437643	0,000843232176285688
35	ctx-rh-isthmuscingulate - ctx-rh-lingual	38,4738504750539	25,632693549628	1,36331517134667	0,000997178731699791
36	ctx-lh-bankssts - Brain-Stem	6,763518777844	3,31252086961559	1,35267528454086	0,00111734517607094
37	ctx-lh-superiorparietal - Left-Hippocampus	94,4058740207947	47,1955190490436	1,34521662557601	0,00120048811270449
38	ctx-lh-bankssts - ctx-lh-fusiform	4,92237943899978	1,74341291093001	1,34074675760029	0,00124030542311493
39	ctx-lh-isthmuscingulate - ctx-rh-lingual	21,9479336072404	13,4058715613962	1,33006743721692	0,00133627133897362
40	ctx-lh-superiortemporal - ctx-lh-temporalpole	33,6963787017366	20,0470961573326	1,32834735156281	0,00133627133897362
41	ctx-lh-cuneus - ctx-rh-pericalcarine	45,1724131459177	18,6144042962415	1,32771272258416	0,00133627133897362
42	ctx-rh-lateralorbitofrontal - ctx-rh-parstriangularis	59,7513765584522	37,4555084321524	1,32591684002132	0,00133627133897362
43	ctx-rh-postcentral - ctx-rh-insula	231,757046074566	143,542243135232	1,32569504412149	0,00133627133897362
44	ctx-lh-lateralorbitofrontal - Right-Caudate	26,7284338023741	11,1959831264639	1,32400978488548	0,00133627133897362
45	ctx-rh-fusiform - ctx-rh-pericalcarine	44,7173814601557	15,0003817403721	1,31383920591022	0,00143575279101043
46	ctx-lh-superiorparietal - Left-Thalamus	462,42596285702	282,218125418	1,31362133741474	0,00143575279101043
47	Left-Hippocampus - ctx-rh-lingual	19,7443257866114	9,33700350804881	1,31352685791712	0,00143575279101043
48	ctx-lh-supramarginal - Left-Hippocampus	36,9906805672303	20,6145566603589	1,30710754603036	0,00152915220464016
49	ctx-lh-bankssts - Left-Thalamus	15,2432513600852	7,89097438358572	1,29453299927837	0,00176501601549176
50	ctx-lh-cuneus - ctx-rh-isthmuscingulate	20,9260049530369	9,32721172276102	1,28497315397724	0,0019453397691874
51	ctx-lh-bankssts - ctx-lh-precuneus	4,71108036473004	1,83646355589019	1,28396115717175	0,0019453397691874
52	ctx-lh-parahippocampal - ctx-lh-superiorparietal	21,0554174667897	7,67028762708347	1,28015304583764	0,00195910308875259
53	ctx-lh-inferiorparietal - ctx-lh-precentral	50,4448709091628	90,1763380672051	-1,27793925682991	0,00195910308875259
54	ctx-rh-precuneus - ctx-rh-supramarginal	41,7706626912697	16,5882644813299	1,27791638111624	0,00195910308875259
55	ctx-lh-supramarginal - ctx-rh-lingual	4,41207981094221	0,675101988010566	1,27717274888514	0,00195910308875259
56	ctx-lh-cuneus - ctx-lh-isthmuscingulate	66,0364760492576	26,2991480503237	1,2761863295261	0,00195910308875259
57	ctx-lh-isthmuscingulate - ctx-lh-posteriorcingulate	164,128838451853	114,245347071647	1,27207908055572	0,00199225386961699
58	ctx-rh-lateralorbitofrontal - ctx-rh-precuneus	6,67046535237776	1,7656311395487	1,27107570625209	0,00199225386961699
59	ctx-lh-cuneus - ctx-lh-pericalcarine	315,506167071447	225,555869071119	1,27084033186875	0,00199225386961699
60	Left-Cerebellum-Cortex - Brain-Stem	1771,25816242943	1285,52807954594	1,26863905588394	0,00201538730048786
61	ctx-lh-parsorbitalis - ctx-lh-superiorfrontal	56,1103614513174	27,9076838855628	1,26526526839447	0,00207028025839124
62	ctx-rh-cuneus - ctx-rh-lateraloccipital	140,738772790722	99,9111201926054	1,26260234880176	0,00210778190158619
63	ctx-lh-supramarginal - Left-Putamen	225,349533390897	111,830559671027	1,25660272627782	0,00224021998082728
64	ctx-lh-caudalmiddlefrontal - ctx-lh-inferiorparietal	24,1999918864278	76,5896595042709	-1,25312461388596	0,00230559068475909
65	Right-Pallidum - Brain-Stem	710,70356793962	414,221903141321	1,22802887570481	0,00312357951043001
66	ctx-rh-isthmuscingulate - ctx-rh-posteriorcingulate	139,591611681907	117,027437972209	1,21890481419546	0,00345165985549188
67	ctx-lh-cuneus - ctx-lh-lateraloccipital	144,143457944149	117,397526720982	1,21443646136579	0,00353988653882507
68	ctx-lh-isthmuscingulate - Left-Thalamus	53,112822382803	35,2020344295948	1,21258865884694	0,00353988653882507
69	ctx-lh-isthmuscingulate - ctx-lh-medialorbitofrontal	22,8495621585155	6,84867766995777	1,2103057543816	0,00353988653882507
70	ctx-lh-lateraloccipital - Left-Hippocampus	75,4120245833538	44,6507530554296	1,20977910864106	0,00353988653882507
71	ctx-lh-bankssts - ctx-lh-supramarginal	178,186365273388	117,325169078193	1,20918713696963	0,00353988653882507
72	Left-Hippocampus - ctx-rh-fusiform	7,1113848314684	2,76455968995241	1,20913350543864	0,00353988653882507
73	ctx-lh-rostralmiddlefrontal - ctx-lh-superiorfrontal	844,399618947008	633,806722359758	1,20887292291357	0,00353988653882507
74	ctx-rh-cuneus - ctx-rh-precuneus	119,283887596902	79,0885274547478	1,20605640179234	0,00361745736503441
75	ctx-lh-lateralorbitofrontal - Left-Pallidum	26,3484957245786	16,7170814556734	1,20284741386405	0,00369514372290057
76	ctx-rh-caudalanteriorcingulate - ctx-rh-superiorfrontal	483,590255284833	397,78508180832	1,20222538671822	0,00369514372290057
77	ctx-lh-postcentral - Brain-Stem	298,868749804117	157,431528986075	1,19657749682024	0,00391349484553455
78	Right-Putamen - ctx-rh-parsopercularis	137,604447228183	75,2372760937919	1,1894477176317	0,00415946038747116
79	ctx-rh-inferiortemporal - ctx-rh-middletemporal	443,965014463993	400,025010977598	1,18901924279005	0,00415946038747116
80	ctx-rh-superiortemporal - ctx-rh-transversetemporal	113,951116722618	88,1200113724913	1,18860474128351	0,00415946038747116
81	Right-Amygdala - ctx-rh-fusiform	22,358874763483	17,0605857942757	1,18244812746529	0,00440559164289633
82	ctx-lh-parsorbitalis - ctx-lh-rostralmiddlefrontal	175,642976215521	121,016786531896	1,18112589058365	0,00440559164289633
83	ctx-rh-medialorbitofrontal - ctx-rh-rostralanteriorcingulate	126,297086300243	121,175343229129	1,1809953168631	0,00440559164289633
84	ctx-rh-parsopercularis - ctx-rh-parstriangularis	159,603418076898	135,489245299757	1,17359178876758	0,00476985804726938
85	Right-Caudate - ctx-rh-caudalanteriorcingulate	31,3802543304927	17,6359596906139	1,17136450698465	0,00480921844475106
86	ctx-lh-precentral - Brain-Stem	538,368387501128	310,497820342081	1,17101434040298	0,00480921844475106
87	ctx-rh-inferiorparietal - ctx-rh-precuneus	85,8024456238423	43,7144493684405	1,1685012458331	0,00490321378563914
88	ctx-lh-lingual - ctx-rh-isthmuscingulate	13,6722464511528	7,56671738270367	1,16514587512663	0,00505148119517651
89	ctx-lh-medialorbitofrontal - ctx-rh-inferiortemporal	2,2801512526854	1,17054993451352	1,16376458751544	0,00508009816952918
90	ctx-rh-inferiortemporal - ctx-rh-pericalcarine	41,6560571896312	15,6203066197468	1,162822525885	0,0050820253354151
91	ctx-lh-supramarginal - ctx-rh-isthmuscingulate	8,52461677149599	4,03906681968993	1,16185598289118	0,00508607903263624
92	ctx-lh-bankssts - ctx-rh-isthmuscingulate	0,891167924384773	0,303647078637529	1,16043846450754	0,00511891605105486
93	ctx-lh-rostralanteriorcingulate - ctx-rh-parstriangularis	3,83480454608395	1,76827637929184	1,15650614711416	0,00531343334488162
94	ctx-lh-caudalmiddlefrontal - ctx-rh-superiortemporal	0,266086156451119	0,972188139480638	-1,15549451196266	0,00532228925755768
95	Right-Putamen - ctx-rh-lateralorbitofrontal	172,862913518433	67,5005863503413	1,15108817053295	0,00555715673216666
96	ctx-lh-cuneus - ctx-rh-cuneus	63,689294183739	32,3527450819626	1,14740918130135	0,00575122994905245
97	ctx-rh-supramarginal - ctx-rh-insula	246,416027384493	149,196605968145	1,14041353535988	0,00619662210436832
98	ctx-lh-isthmuscingulate - ctx-lh-superiorparietal	156,532012460167	91,0669544949701	1,1387525055428	0,00625808493648111
99	ctx-lh-parstriangularis - ctx-lh-rostralmiddlefrontal	302,024100429516	199,9895533016	1,13788048778143	0,0062606313498229
100	ctx-lh-middletemporal - ctx-lh-parsopercularis	61,9657378948864	79,8024403533761	-1,13566357621419	0,00636652435456772
101	ctx-rh-bankssts - ctx-rh-inferiortemporal	39,8346755164623	15,7322609600756	1,13410453900893	0,00642340365621847
102	ctx-rh-caudalanteriorcingulate - ctx-rh-lateralorbitofrontal	4,38358315097542	2,02945951636028	1,13255282383233	0,0064807548360214
103	ctx-lh-supramarginal - ctx-lh-insula	193,854467318448	148,701788800932	1,12469740541727	0,00705490972056817
104	ctx-lh-fusiform - ctx-rh-pericalcarine	5,08564087310915	1,99185791198166	1,12362040319787	0,0070781131866877
105	ctx-lh-parsopercularis - ctx-lh-parstriangularis	185,558092411345	153,567967320964	1,12276585860483	0,00708304761264198
106	ctx-lh-lateraloccipital - ctx-lh-pericalcarine	194,204842798689	141,696636259988	1,12026658020867	0,00722989745970716
107	ctx-lh-parsopercularis - ctx-lh-postcentral	109,553024004324	67,9629961526966	1,11578577431478	0,00755734377955019
108	ctx-lh-isthmuscingulate - ctx-lh-lingual	41,4980288684058	25,7282461957541	1,11247526097099	0,00778967057780891
109	ctx-rh-middletemporal - ctx-rh-insula	89,3109131301435	54,2545762862742	1,10893326892403	0,00805145748449359
110	ctx-lh-rostralanteriorcingulate - Right-Caudate	18,1873471353172	10,6152053384492	1,10624093316494	0,00819527258140527
111	ctx-rh-lateralorbitofrontal - ctx-rh-pericalcarine	9,19676039865554	1,60021059919713	1,10592094785256	0,00819527258140527
112	Right-Caudate - ctx-rh-parstriangularis	149,965985093059	70,0360117001609	1,10030755342362	0,00865890955179528
113	ctx-lh-insula - ctx-rh-lingual	3,3778660173971	1,65345569837258	1,09978750964064	0,00865890955179528
114	ctx-lh-parahippocampal - ctx-lh-posteriorcingulate	4,22950356727251	1,65361569801475	1,09763103433213	0,00880524623627662
115	ctx-rh-inferiortemporal - ctx-rh-lateralorbitofrontal	39,1477140717257	11,8233434049611	1,09409403377588	0,00910193790746348
116	ctx-rh-parstriangularis - ctx-rh-precentral	86,2062823474839	43,8446617338119	1,07936180224615	0,0107334159533451
117	ctx-rh-parstriangularis - Brain-Stem	44,6014568806053	25,4943933179022	1,07515506405792	0,0111793507609397
118	ctx-lh-bankssts - ctx-rh-precuneus	2,96588425637267	1,2611989446789	1,07302316169578	0,0113644784906841
119	ctx-lh-lateraloccipital - ctx-lh-parahippocampal	9,92858857590257	4,46113750839871	1,07014404928103	0,0116447255695034
120	ctx-rh-isthmuscingulate - ctx-rh-parahippocampal	32,9137488775399	20,6555940439828	1,06949771082362	0,0116447255695034
121	ctx-rh-parsorbitalis - ctx-rh-parstriangularis	134,2761115821	105,729853320464	1,06720753060473	0,0117733366502545
122	Right-Hippocampus - Brain-Stem	92,6422351168671	60,4202333929126	1,06713763466447	0,0117733366502545
123	Right-Thalamus - ctx-rh-precuneus	130,495000960632	68,210792547343	1,06546827068138	0,011906837748115
124	ctx-lh-caudalmiddlefrontal - ctx-lh-middletemporal	16,7623818769808	65,8385258318951	-1,0614981871319	0,0123250924808968
125	ctx-lh-entorhinal - ctx-lh-insula	14,6530252079042	6,1367290884943	1,06111070936646	0,0123250924808968
126	ctx-lh-isthmuscingulate - ctx-lh-supramarginal	16,0151000900278	8,22286536884259	1,06000860664489	0,0123846794356387
127	ctx-lh-superiorfrontal - Left-Thalamus	910,162499774186	620,54722276623	1,05501243007545	0,0130193817299963
128	ctx-rh-fusiform - ctx-rh-lateraloccipital	510,875964903538	401,847161862977	1,05177771677075	0,0133571286405785
129	ctx-lh-isthmuscingulate - ctx-lh-superiortemporal	16,5981577868244	9,69676646759943	1,05037541583409	0,0133571286405785
130	Right-Caudate - ctx-rh-rostralanteriorcingulate	21,650441259239	12,8111865601564	1,05022636024591	0,0133571286405785
131	ctx-lh-superiorfrontal - Brain-Stem	428,605246144501	290,334148485398	1,05011118958958	0,0133571286405785
132	Left-Accumbens-area - Right-Pallidum	0,576530174301296	0,210118696434441	1,04810811495075	0,0135656305081383
133	Right-Thalamus - ctx-rh-parsopercularis	130,205910037767	80,3102379996154	1,04683070204488	0,0136631931379156
134	ctx-lh-superiortemporal - ctx-lh-insula	166,173811314359	153,074819580676	1,04498709824509	0,013852008740436
135	ctx-lh-lateralorbitofrontal - Left-Caudate	128,307009503342	64,8614668166759	1,03890141548505	0,0146714011441424
136	ctx-lh-fusiform - ctx-lh-lateraloccipital	466,621303191881	345,953579999646	1,03869046584118	0,0146714011441424
137	ctx-lh-lateralorbitofrontal - ctx-lh-medialorbitofrontal	129,591895641687	113,26478966938	1,03458391958142	0,015265136611151
138	ctx-rh-lateralorbitofrontal - ctx-rh-insula	144,802632086253	137,825250855806	1,03225106743436	0,0155080937252195
139	ctx-rh-caudalanteriorcingulate - ctx-rh-parstriangularis	13,5298846129397	8,21593581024229	1,03193246367711	0,0155080937252195
140	ctx-lh-caudalanteriorcingulate - ctx-lh-lateralorbitofrontal	8,32318307188999	4,53766902235897	1,03076742639826	0,0156033367204946
141	ctx-lh-inferiortemporal - ctx-rh-pericalcarine	4,09294186941042	1,78073882006266	1,02979428210717	0,0156323255084577
142	ctx-rh-lateralorbitofrontal - ctx-rh-medialorbitofrontal	113,374178367982	111,530636393776	1,02936028999295	0,0156323255084577
143	ctx-lh-parahippocampal - ctx-rh-cuneus	2,69777496049368	1,09302010869921	1,0286154042419	0,0156552955711747
144	ctx-lh-bankssts - ctx-lh-insula	15,9159567901774	7,60236609649147	1,02724018176807	0,0157919034405185
145	ctx-lh-supramarginal - Brain-Stem	128,712199572589	78,9670448974529	1,02404693338931	0,0162628222029142
146	ctx-rh-bankssts - ctx-rh-insula	17,3724906935867	8,77462787179264	1,02164080255542	0,0165985972551712
147	ctx-lh-postcentral - ctx-rh-lingual	1,45458056506407	0,309663471868514	1,01797778643109	0,0170807714368039
148	ctx-lh-lateralorbitofrontal - ctx-lh-supramarginal	9,56551092627872	3,16383830967558	1,01791216153314	0,0170807714368039
149	ctx-lh-lateralorbitofrontal - ctx-rh-lingual	1,31007322586537	0,317488905488595	1,0160768695716	0,0173152923826697
150	Left-Pallidum - ctx-rh-superiortemporal	1,0253270596034	1,90780468578281	-1,01551909508695	0,0173152923826697
151	ctx-rh-bankssts - Brain-Stem	6,93363778865205	3,3126715346704	1,0123967122692	0,0177242662099223
152	Right-Thalamus - ctx-rh-isthmuscingulate	38,660123984286	30,1993107344542	1,0122776155591	0,0177242662099223
153	ctx-lh-fusiform - ctx-lh-inferiorparietal	152,514715979444	87,3223552348202	1,00841414374098	0,01839157495058
154	ctx-lh-rostralmiddlefrontal - ctx-rh-frontalpole	25,0800193980303	63,0171734805588	-1,00491541886956	0,0189705930367235
155	ctx-lh-parahippocampal - ctx-lh-supramarginal	0,805973295932757	0,314288549612119	1,00449958747068	0,0189705930367235
156	ctx-rh-lateralorbitofrontal - ctx-rh-superiorparietal	14,3392298780356	6,1042225006449	1,00296426388355	0,0189951317887921
157	ctx-rh-parstriangularis - ctx-rh-rostralanteriorcingulate	4,69146893014286	1,98271460452059	1,00293787993397	0,0189951317887921
158	Right-Thalamus - ctx-rh-parahippocampal	13,9347348248278	7,34457459003673	1,00267519005058	0,0189951317887921
159	ctx-rh-medialorbitofrontal - ctx-rh-parsorbitalis	6,42354574698436	4,18947711283676	1,00155407766835	0,0190866688751974
160	ctx-lh-inferiorparietal - ctx-lh-parahippocampal	5,6110600548006	2,51259068270149	1,00024147945639	0,0190866688751974
161	ctx-lh-postcentral - ctx-rh-isthmuscingulate	5,05169247006304	2,45069852858346	0,999887884434517	0,0190866688751974
162	ctx-rh-fusiform - ctx-rh-lateralorbitofrontal	21,0311193379507	6,18083132506453	0,999806272765882	0,0190866688751974
163	ctx-lh-paracentral - ctx-rh-pericalcarine	0,206794263767256	0,0168210685562049	0,999463796462434	0,0190866688751974
164	ctx-lh-superiorparietal - ctx-rh-paracentral	80,7490576022321	31,4400669235815	0,998694778685134	0,0191341547601822
165	Left-Putamen - ctx-rh-lingual	4,49210722423062	2,09423605690571	0,997171698843586	0,0193201695847188
166	ctx-lh-caudalanteriorcingulate - ctx-rh-parstriangularis	8,89821214273947	5,2846545457056	0,996435194133325	0,0193201695847188
167	ctx-rh-temporalpole - ctx-rh-insula	73,7297215772135	59,2737321089572	0,996052636215736	0,0193201695847188
168	ctx-rh-lateralorbitofrontal - Brain-Stem	13,1790802322657	8,91597652603081	0,99567160661029	0,0193201695847188
169	ctx-lh-fusiform - ctx-rh-lingual	13,2768821473149	5,96177063537448	0,993661109050674	0,0194396242999968
170	ctx-lh-fusiform - ctx-lh-supramarginal	15,3174757402707	8,47157268783642	0,993545980817382	0,0194396242999968
171	Left-Amygdala - ctx-rh-lingual	1,94310437685403	1,06875983885839	0,993102394812475	0,0194396242999968
172	ctx-rh-isthmuscingulate - ctx-rh-supramarginal	10,9951019002237	6,49731673837743	0,992775310702391	0,0194396242999968
173	ctx-lh-superiortemporal - ctx-rh-lingual	6,73731615920566	2,36084871607207	0,99248829966471	0,0194396242999968
174	ctx-lh-isthmuscingulate - ctx-lh-lateralorbitofrontal	5,58758389225412	2,11457650701935	0,990679914968797	0,0197209204840393
175	Right-Amygdala - ctx-rh-inferiortemporal	15,0497567654336	13,2241886643408	0,987218467095123	0,0203771940635035
176	Right-Thalamus - Right-Hippocampus	342,106356353147	263,225089814197	0,986239022052721	0,0204828397276673
177	ctx-lh-inferiortemporal - ctx-rh-lingual	17,7786499061415	7,83537247899879	0,983859505816891	0,0209115029344499
178	ctx-lh-parstriangularis - ctx-rh-lateralorbitofrontal	1,55322898169619	0,333579695006307	0,982407289858269	0,0210374435825149
179	ctx-rh-inferiortemporal - ctx-rh-insula	47,8216406146063	24,8069589592159	0,982136959185338	0,0210374435825149
180	ctx-rh-lateraloccipital - ctx-rh-superiorparietal	461,213241894382	301,51132600044	0,98179874782567	0,0210374435825149
181	ctx-lh-isthmuscingulate - ctx-lh-lateraloccipital	43,8467852640447	24,7712887969218	0,980730497145883	0,0211698250832918
182	ctx-lh-medialorbitofrontal - Right-Caudate	59,9040748522887	20,6335259866909	0,979268078175024	0,0213964701940874
183	ctx-lh-bankssts - Left-Pallidum	3,63383945393404	2,11693802384652	0,978318369886727	0,0215038501716882
184	Right-Hippocampus - ctx-rh-parahippocampal	95,4950733080045	74,8024638897207	0,977642661887807	0,0215273591354592
185	ctx-lh-superiorfrontal - ctx-rh-lateralorbitofrontal	25,1082535807605	12,9665491128011	0,977234187571367	0,0215273591354592
186	ctx-lh-caudalmiddlefrontal - ctx-lh-superiorparietal	20,9672784420634	40,8499398097873	-0,968666854888275	0,0235273920849485
187	ctx-lh-parahippocampal - ctx-rh-lingual	4,36144027708523	2,21410128259203	0,967732708629264	0,0236425055506801
188	ctx-rh-caudalmiddlefrontal - ctx-rh-lateraloccipital	2,16608591324302	4,94294098461601	-0,964518372619927	0,0243591964305315
189	ctx-lh-inferiorparietal - ctx-lh-lateraloccipital	529,721540547723	391,601211449062	0,963660690176306	0,0244586353686888
190	ctx-rh-inferiortemporal - ctx-rh-transversetemporal	2,76866563936606	1,55290087346027	0,962713664527609	0,0244923961157604
191	ctx-rh-rostralanteriorcingulate - ctx-rh-superiorfrontal	209,790148568097	184,999109243259	0,962481752884198	0,0244923961157604
192	ctx-lh-parstriangularis - ctx-lh-postcentral	22,8089974717044	9,82518319219171	0,962093143136327	0,0244923961157604
193	Right-Hippocampus - ctx-rh-supramarginal	26,649493654938	16,6596671403427	0,960328154977352	0,0248394144941883
194	ctx-lh-paracentral - ctx-rh-paracentral	272,638785741315	85,2906441315943	0,957536574696728	0,0254747077617003
195	Right-Hippocampus - ctx-rh-transversetemporal	1,63959051611832	1,07465187038022	0,95682795904497	0,0255403140684315
196	ctx-lh-lateralorbitofrontal - ctx-lh-parstriangularis	85,9434889387933	66,1735621955622	0,955900028752124	0,0255620802809535
197	Right-Pallidum - ctx-rh-parsopercularis	57,5388436171009	46,2262979183723	0,95561911007932	0,0255620802809535
198	Right-Amygdala - ctx-rh-insula	13,6559297310535	9,08651430833602	0,955346030827163	0,0255620802809535
199	Left-Hippocampus - ctx-rh-parahippocampal	3,61858678458799	1,95365899014721	0,953441406000406	0,0259654267887087
200	Right-Putamen - Right-Amygdala	25,7145542123145	17,388280849391	0,952411593791052	0,0261260072018472
201	ctx-rh-parstriangularis - ctx-rh-rostralmiddlefrontal	404,203455297212	269,871634546554	0,950961717736836	0,0264080271247636
202	ctx-lh-middletemporal - ctx-lh-precentral	64,9319577882462	104,002500685311	-0,95024105186953	0,0264833266175847
203	Right-Thalamus - ctx-rh-pericalcarine	40,5774248456633	16,6806518444078	0,948944880172011	0,0265700149911707
204	ctx-lh-parahippocampal - ctx-lh-rostralanteriorcingulate	1,11569578022884	0,263114722562337	0,948930651950907	0,0265700149911707
205	ctx-lh-superiorfrontal - Right-Caudate	304,502596605819	169,135245160805	0,948577850944102	0,0265700149911707
206	ctx-rh-isthmuscingulate - ctx-rh-insula	5,96065448595021	3,9066214573347	0,947506059152313	0,0267494126386529
207	ctx-rh-inferiorparietal - ctx-rh-lingual	32,8048370267513	24,072747436083	0,945819072520165	0,0271100326833009
208	Left-Accumbens-area - ctx-rh-inferiortemporal	0,767900011206511	0,329132933235264	0,945356274550674	0,0271148933399624
209	ctx-rh-pericalcarine - ctx-rh-supramarginal	2,37631743746976	0,991393929528943	0,94403447128912	0,0273067924245993
210	ctx-lh-middletemporal - ctx-lh-superiortemporal	411,079597783163	352,299377897914	0,943816282027895	0,0273067924245993
211	ctx-lh-fusiform - ctx-lh-lingual	255,874424936483	204,858772693147	0,943139954471533	0,0273763436889109
212	ctx-lh-caudalanteriorcingulate - ctx-lh-posteriorcingulate	92,1266290807317	75,3313991848224	0,942360272784068	0,0274771863043102
213	ctx-lh-inferiorparietal - ctx-rh-pericalcarine	4,5748228372133	2,18512937814867	0,941213294844435	0,0276882035661237
214	ctx-lh-cuneus - ctx-lh-parahippocampal	11,2703473967535	5,25157178524096	0,9400970453093	0,027891962976511
215	ctx-lh-parsopercularis - Left-Pallidum	56,7453622204947	47,5903441794909	0,939157876383505	0,0280441274853027
216	Right-Thalamus - Right-Caudate	643,321892148207	730,776170380198	-0,938302426966953	0,0281721904558629
217	ctx-lh-parahippocampal - ctx-rh-isthmuscingulate	3,28321039854012	1,73194897882489	0,932330888051897	0,0298971455981928
218	ctx-lh-parahippocampal - Left-Thalamus	12,8546242165329	8,6527777850705	0,930697513932396	0,0302034157472063
219	ctx-rh-pericalcarine - ctx-rh-insula	9,77934311749957	3,15427124787019	0,930520369922868	0,0302034157472063
220	ctx-lh-isthmuscingulate - ctx-lh-middletemporal	12,7741398115737	8,99637983987614	0,929639941528959	0,0303503496016991
221	ctx-lh-precuneus - ctx-rh-paracentral	86,8299687040077	40,4808601544881	0,928928718880032	0,030443401791199
222	ctx-lh-supramarginal - ctx-rh-parahippocampal	0,416531127070476	0,0810922198443104	0,928012031609707	0,0306042838276304
223	ctx-lh-supramarginal - ctx-rh-pericalcarine	0,872488416327425	0,221093051605179	0,927030962353463	0,0307875799527173
224	ctx-lh-parsopercularis - Left-Thalamus	171,173112629132	110,666680936993	0,925498448801956	0,0311469258496019
225	ctx-lh-superiorfrontal - Left-Putamen	489,340993207019	328,645933170419	0,925104250136848	0,0311469258496019
226	ctx-rh-isthmuscingulate - ctx-rh-lateralorbitofrontal	4,25999782621853	1,50252181794754	0,924338191089034	0,0312630575636515
227	ctx-lh-lateralorbitofrontal - Brain-Stem	12,9191588788575	7,00058176672473	0,923876096502095	0,0312787794032433
228	ctx-rh-parsorbitalis - ctx-rh-insula	43,1958758229894	88,9920163749703	-0,921350753844721	0,0319889926535142
229	ctx-lh-postcentral - ctx-rh-precuneus	42,5377269141961	16,6824966507816	0,919469540073916	0,032491688536671
230	ctx-lh-parsopercularis - ctx-rh-lingual	0,296008133727795	0,0581694479760638	0,917561014242767	0,0330115929819994
231	ctx-lh-parahippocampal - ctx-rh-rostralanteriorcingulate	0,101406760076189	0,00877157902064047	0,916790535408447	0,0331379896109317
232	Left-Thalamus - ctx-rh-medialorbitofrontal	2,81383998955267	6,82419912403691	-0,914730119411412	0,0337223305053282
233	Right-Hippocampus - ctx-rh-bankssts	2,69757540461707	1,71815697627193	0,913791708964905	0,0338138230159848
234	ctx-lh-rostralanteriorcingulate - ctx-lh-superiortemporal	3,03872962894582	1,53623958107911	0,913438799821816	0,0338138230159848
235	Left-Caudate - ctx-rh-lingual	1,14944307795745	0,46089358605892	0,913257834769859	0,0338138230159848
236	ctx-rh-superiorfrontal - ctx-rh-superiortemporal	12,6000199754391	30,8714079734898	-0,912142298257827	0,0340694274217779
237	ctx-lh-inferiortemporal - ctx-lh-parahippocampal	12,4134810804125	8,65124557682265	0,911650920430526	0,034102024299333
238	Right-Thalamus - ctx-rh-parstriangularis	165,009481542219	102,853582738582	0,909575839724072	0,0347097620108582
239	ctx-lh-parsopercularis - ctx-rh-lateralorbitofrontal	0,384361041389803	0,090580999653067	0,908438417760085	0,0349809869235848
240	ctx-lh-isthmuscingulate - Left-Hippocampus	39,6843235473502	30,9157892719881	0,904879435261519	0,036163167897151
241	ctx-rh-caudalanteriorcingulate - ctx-rh-rostralmiddlefrontal	45,578128286284	30,2302689915776	0,902249489304364	0,0368044325045214
242	ctx-lh-lateralorbitofrontal - ctx-rh-parsorbitalis	4,41933441886364	2,16645187663422	0,902108406598955	0,0368044325045214
243	ctx-lh-parstriangularis - ctx-lh-frontalpole	2,17686585441146	1,43255206891596	0,901787980079712	0,0368044325045214
244	ctx-lh-middletemporal - ctx-lh-superiorfrontal	15,796815422068	26,3417793425124	-0,901375794104563	0,0368044325045214
245	ctx-lh-postcentral - Left-Hippocampus	48,138412291468	25,8846741621563	0,900677843048034	0,0368044325045214
246	ctx-lh-middletemporal - ctx-rh-superiorfrontal	2,94224339333439	7,80280306158495	-0,900564673296529	0,0368044325045214
247	Right-Accumbens-area - ctx-rh-caudalanteriorcingulate	10,0944784073942	2,43400045439983	0,900459764872344	0,0368044325045214
248	ctx-lh-superiorfrontal - ctx-rh-superiorfrontal	2297,27914638561	1543,09599349583	0,899482580743262	0,036817477115586
249	ctx-lh-bankssts - ctx-lh-inferiorparietal	128,186700340711	88,147495653517	0,899363270799775	0,036817477115586
250	ctx-rh-parsopercularis - Brain-Stem	46,9746159245575	31,2906891044366	0,899271804811106	0,036817477115586
251	ctx-lh-parstriangularis - Right-Caudate	15,143530980525	5,85235068927402	0,898638538810928	0,0369143627668033
252	ctx-lh-superiortemporal - Left-Accumbens-area	5,65806369106452	3,47113123606679	0,897951832828891	0,037032646700421
253	Right-Thalamus - ctx-rh-caudalanteriorcingulate	38,6438225398427	30,5818151174866	0,896121107594818	0,0375980072255991
254	ctx-rh-bankssts - ctx-rh-lateralorbitofrontal	2,67988708356198	0,87091802692854	0,895280587379028	0,0377797126769848
255	ctx-lh-superiortemporal - Brain-Stem	43,8523318014428	28,8669312232141	0,894630124989671	0,0378875715717599
256	ctx-rh-postcentral - ctx-rh-supramarginal	436,913196222662	368,961256213329	0,893203169566793	0,0383046764956207
257	ctx-lh-fusiform - ctx-lh-superiorparietal	81,4802365020442	39,7245939478255	0,890117367286826	0,0392738387338641
258	ctx-rh-lateralorbitofrontal - ctx-rh-parsorbitalis	216,36510196095	208,686702809064	0,889959875027232	0,0392738387338641
259	ctx-lh-caudalmiddlefrontal - ctx-lh-inferiortemporal	28,171590410287	55,3066058865146	-0,889679314106227	0,0392738387338641
260	Right-Hippocampus - Right-Cerebellum-Cortex	25,9390921784337	23,6761236259025	0,887839813381325	0,0398767194450991
261	ctx-rh-lateralorbitofrontal - ctx-rh-paracentral	0,780204144274877	0,311618303244255	0,886938000190338	0,0400238543918637
262	ctx-lh-superiortemporal - ctx-rh-isthmuscingulate	7,16409157418992	4,8270635685146	0,886745222492238	0,0400238543918637
263	ctx-lh-lingual - ctx-lh-precentral	1,55648703708343	4,18919025419046	-0,885923235017698	0,0401869758936461
264	ctx-lh-posteriorcingulate - ctx-rh-lingual	2,55187958743294	0,231393069893898	0,885420993834716	0,0401869758936461
265	Right-Hippocampus - ctx-rh-superiorparietal	107,838685465367	72,5086397345326	0,885240256150605	0,0401869758936461
266	ctx-rh-caudalmiddlefrontal - ctx-rh-inferiorparietal	55,488418620367	100,055125879252	-0,884889039479216	0,0401869758936461
267	ctx-lh-superiortemporal - ctx-rh-superiorfrontal	4,14199316490664	9,85313265512837	-0,882784092002179	0,0409173288835961
268	ctx-lh-entorhinal - ctx-lh-transversetemporal	0,0744988173480685	0	0,879513878917052	0,0421235987363037
269	ctx-rh-medialorbitofrontal - ctx-rh-posteriorcingulate	12,0744968049715	5,11913190994749	0,879244723500024	0,0421235987363037
270	ctx-lh-parstriangularis - ctx-lh-supramarginal	28,4690256415909	9,52445948764061	0,87804459292328	0,0424895445657763
271	ctx-lh-fusiform - ctx-rh-posteriorcingulate	1,54983835157511	0,51935395018251	0,877421287671961	0,042605204578476
272	ctx-lh-rostralmiddlefrontal - Right-Pallidum	12,4340535883058	32,9157154685449	-0,875142764234014	0,0432629809266457
273	ctx-lh-supramarginal - ctx-rh-precuneus	43,166536619064	18,3159606617162	0,874608492077789	0,0432629809266457
274	ctx-lh-superiorparietal - Brain-Stem	228,29542192447	127,037312400751	0,874514546420765	0,0432629809266457
275	ctx-lh-cuneus - ctx-rh-superiorparietal	101,290392938896	49,5943828909021	0,874505246652007	0,0432629809266457
276	ctx-lh-isthmuscingulate - ctx-lh-precuneus	470,835782146832	410,850908650538	0,874030828271258	0,0433166807669301
277	ctx-rh-paracentral - ctx-rh-posteriorcingulate	259,096079013851	194,67789182458	0,872335234388794	0,0439175269476042
278	Left-Thalamus - ctx-rh-cuneus	11,9914037393421	3,72217715695121	0,871395435984787	0,0441830049727749
279	ctx-lh-frontalpole - Left-Putamen	12,6589511684547	9,68611380027271	0,870107925419281	0,0442612818176986
280	ctx-rh-superiortemporal - ctx-rh-insula	171,948620689388	155,296470766821	0,869826052079097	0,0442612818176986
281	ctx-lh-parahippocampal - ctx-rh-pericalcarine	1,68891078105078	0,777306612956694	0,869277770493673	0,0442612818176986
282	Left-Thalamus - ctx-rh-isthmuscingulate	30,1441987318387	21,1703919752281	0,869135325912033	0,0442612818176986
283	ctx-lh-parsopercularis - ctx-lh-precentral	341,954009946943	275,922280318891	0,869135010491106	0,0442612818176986
284	Left-Putamen - Left-Amygdala	18,5507288332324	15,4844030873269	0,868688892329123	0,0442612818176986
285	ctx-rh-insula - Brain-Stem	32,9919713233163	26,2362228589732	0,868533140909351	0,0442612818176986
286	Right-Thalamus - ctx-rh-cuneus	22,4912143251635	12,0819659369296	0,868290908515863	0,0442612818176986
287	ctx-lh-parsopercularis - ctx-lh-insula	177,418007225366	160,266605138101	0,868108236698066	0,0442612818176986
288	ctx-lh-lingual - ctx-lh-middletemporal	42,5512722986797	89,9799225149502	-0,867483602896102	0,0443899552742765
289	ctx-lh-caudalmiddlefrontal - ctx-lh-lateraloccipital	2,99224971169034	8,12961277203575	-0,864517908587287	0,0455952277435032
290	ctx-lh-lateralorbitofrontal - ctx-lh-transversetemporal	1,13140128039448	0,268335395791975	0,864116463407549	0,0456242396974333
291	ctx-lh-inferiortemporal - Left-Putamen	68,2524877290921	36,4392269914646	0,861780323652895	0,0464029479048828
292	ctx-lh-medialorbitofrontal - ctx-lh-superiortemporal	8,99900458879764	6,01374042878567	0,861521014022469	0,0464029479048828
293	ctx-rh-parsorbitalis - ctx-rh-rostralanteriorcingulate	7,68659468281208	3,8316010879657	0,861305937553449	0,0464029479048828
294	ctx-rh-lateraloccipital - ctx-rh-precentral	3,01196817794484	5,61615519867302	-0,86110710121083	0,0464029479048828
295	ctx-lh-superiorfrontal - ctx-rh-parstriangularis	96,2849824669437	58,5336595740519	0,860390106485841	0,0465838098870629
296	ctx-lh-parstriangularis - Left-Putamen	138,250905777667	82,5432146604138	0,859437351932222	0,0468777938998546
297	ctx-rh-inferiortemporal - ctx-rh-medialorbitofrontal	5,76140722586548	2,87311689745704	0,858873987986062	0,0469878470605691
298	ctx-lh-fusiform - ctx-lh-precuneus	20,6191095586886	12,9948121971027	0,858147784419268	0,0470809984112809
299	ctx-lh-medialorbitofrontal - ctx-lh-insula	24,4376436312349	23,3768412576262	0,857837709212116	0,0470809984112809
300	ctx-lh-insula - ctx-rh-cuneus	1,07627240279916	0,464066100607779	0,857687777016026	0,0470809984112809
301	Left-Caudate - ctx-rh-lateralorbitofrontal	13,0138296490089	7,56428742122589	0,856797123109881	0,0471233570686232
302	ctx-rh-inferiortemporal - ctx-rh-paracentral	2,26040453203011	0,72944548433767	0,856787739352839	0,0471233570686232
303	ctx-rh-cuneus - ctx-rh-supramarginal	1,21233087018828	0,355062917396848	0,856617105049138	0,0471233570686232
304	ctx-lh-inferiortemporal - ctx-lh-isthmuscingulate	19,7875280450322	12,2568341413689	0,855477881380866	0,0474118471595703
305	ctx-lh-isthmuscingulate - ctx-rh-isthmuscingulate	39,9733829936071	39,2974267339174	0,855364460795292	0,0474118471595703
306	Right-Pallidum - ctx-rh-parstriangularis	59,1203208377111	51,4600707702013	0,855019026528252	0,0474223670446604
307	ctx-lh-caudalanteriorcingulate - Right-Caudate	20,2118248385143	12,910740795654	0,854614835556068	0,047461548103861
308	ctx-rh-fusiform - ctx-rh-isthmuscingulate	14,3697246205322	9,95895488846195	0,853210006808786	0,0479840292528461
309	Right-Thalamus - ctx-rh-superiorparietal	374,225360952642	266,765076069522	0,852047770055112	0,0482391121354274
310	ctx-rh-lateralorbitofrontal - ctx-rh-rostralanteriorcingulate	17,210200024319	10,8955248328	0,851595112921441	0,0482391121354274
311	ctx-lh-bankssts - Left-Accumbens-area	0,226072861745357	0,0794009185038434	0,851506661757734	0,0482391121354274
312	ctx-lh-cuneus - ctx-rh-parstriangularis	0,152353440891306	0,0160303279480143	0,851406747126182	0,0482391121354274
313	ctx-rh-medialorbitofrontal - ctx-rh-frontalpole	63,1780808267915	60,2035890389173	0,85027120809809	0,0486387867765317
314	Right-Putamen - ctx-rh-caudalanteriorcingulate	17,5255371882811	11,737250723317	0,849806711937544	0,048711382650269
315	ctx-lh-posteriorcingulate - Left-Accumbens-area	2,58667318316565	0,601381763657581	0,849126424364319	0,0488906435476534
316	Right-Caudate - ctx-rh-parsorbitalis	84,9039423261655	40,7049382102354	0,848616083542023	0,0489870057195562
317	Left-Thalamus - ctx-rh-precuneus	150,211586026623	84,5889358921026	0,847440740461447	0,0494134312481707
