# Supplementary material for: Pervasive alterations of intra-axonal volume and network organization in young children with a 16p11.2 deletion
Source: Transl Psychiatry. 2024 Feb 14;14:95. doi: 10.1038/s41398-024-02810-5 (PMC10866898; doi:10.1038/s41398-024-02810-5)
Supplement: Supplementary file 3 — Supplemental Table S2 [file 41398_2024_2810_MOESM3_ESM.xlsx]

## Sheet: Supplementary Table S2
	connection	mean_16p	mean_TD	cohen_d	pvalue
1	Right-Thalamus - Right-Caudate	0,00503699920144211	0,00693156717931255	-1,95059524306407	6,95067510373272e-06
2	ctx-lh-lateralorbitofrontal - ctx-lh-superiorfrontal	0,000468615986810378	0,000228527759492549	1,82763920184862	2,2604346483848e-05
3	Left-Thalamus - ctx-rh-lingual	0,000238302179049647	8,85916763622228e-05	1,71297982870714	8,34620295238231e-05
4	ctx-lh-bankssts - Left-Putamen	0,000118890540545298	4,75402038609363e-05	1,56813077985475	0,000446463064416428
5	ctx-lh-bankssts - ctx-lh-isthmuscingulate	1,69301997291864e-05	5,65859510892971e-06	1,56222188611126	0,000446463064416428
6	ctx-lh-parsopercularis - Left-Putamen	0,00158810710465978	0,000911125553947426	1,46625411983482	0,00133574567852118
7	ctx-lh-inferiorparietal - ctx-lh-precentral	0,000394336926657909	0,000862828980642963	-1,46017179876084	0,00133574567852118
8	ctx-lh-cuneus - ctx-lh-precuneus	0,00113726148003598	0,000717692535648747	1,44040858127929	0,00153454261568518
9	Right-Caudate - ctx-rh-lateralorbitofrontal	0,000717631519972355	0,000306383018002988	1,4305173600282	0,00156214442400579
10	ctx-rh-lateraloccipital - ctx-rh-pericalcarine	0,00177808970768848	0,00125946406190399	1,41855984719371	0,00165539725402458
11	ctx-lh-caudalmiddlefrontal - ctx-lh-inferiorparietal	0,000193741803449166	0,00071325440450924	-1,35839722630534	0,00338823840564499
12	ctx-rh-inferiorparietal - ctx-rh-pericalcarine	0,000103836577944937	4,51033547564591e-05	1,33843029996119	0,00383586051910941
13	ctx-lh-fusiform - ctx-lh-isthmuscingulate	0,000121069004422042	6,76856086100018e-05	1,33648825426866	0,00383586051910941
14	ctx-rh-fusiform - ctx-rh-lingual	0,00233488294209866	0,00181608542654775	1,31458740892789	0,00425172898444339
15	Left-Thalamus - ctx-rh-pericalcarine	6,75828738125427e-05	2,5102416162825e-05	1,31373341495788	0,00425172898444339
16	ctx-lh-bankssts - Brain-Stem	5,15041609090824e-05	3,01081908533057e-05	1,30787029082001	0,00425172898444339
17	ctx-lh-bankssts - Left-Hippocampus	2,45911103169693e-05	1,31002047335768e-05	1,30447397491475	0,00425172898444339
18	ctx-lh-bankssts - ctx-lh-inferiortemporal	0,000422920512040443	0,000229051297887577	1,30292493628177	0,00425172898444339
19	ctx-lh-bankssts - ctx-lh-superiorparietal	0,000134773898524127	5,90954925083341e-05	1,29976907444596	0,00425172898444339
20	ctx-lh-lateraloccipital - ctx-lh-lingual	0,00279640577654029	0,0023291599885047	1,28602441816225	0,00482970044714085
21	Left-Hippocampus - ctx-rh-isthmuscingulate	0,000143637102236358	7,02452768424929e-05	1,28128230131784	0,00489116682209197
22	ctx-lh-supramarginal - ctx-rh-lingual	3,42500472063922e-05	6,27544112195761e-06	1,26872896585923	0,00549015229928224
23	ctx-rh-lateraloccipital - ctx-rh-lingual	0,00266649617325146	0,00246375711412257	1,26485789526467	0,0055195703707334
24	ctx-rh-parsorbitalis - ctx-rh-rostralmiddlefrontal	0,00178922836022734	0,00114879000134427	1,25471589734516	0,00602435276966696
25	ctx-lh-postcentral - ctx-rh-paracentral	0,000695039061039005	0,000271302231197958	1,2383128234864	0,00689003967203188
26	ctx-lh-bankssts - ctx-rh-lingual	6,37506978778923e-06	1,17610142152518e-06	1,2379067664537	0,00689003967203188
27	ctx-lh-middletemporal - ctx-lh-parsopercularis	0,000496490518737496	0,000761563717144403	-1,22978329785089	0,00735466591447137
28	ctx-lh-bankssts - ctx-lh-fusiform	3,6718484991403e-05	1,65804278346989e-05	1,19193333191513	0,0114026739299609
29	ctx-rh-lateralorbitofrontal - ctx-rh-superiorfrontal	0,000235097537747758	0,000152541531621021	1,18380065679911	0,0121787569596224
30	ctx-lh-parstriangularis - ctx-lh-superiorfrontal	0,00115193152514188	0,000720847620602385	1,17962336906715	0,0123973579238954
31	Right-Putamen - ctx-rh-parstriangularis	0,00143859644142051	0,000793438305451791	1,17043749772987	0,0131288247950995
32	ctx-lh-caudalmiddlefrontal - ctx-rh-superiortemporal	2,08261302013989e-06	8,94464727154205e-06	-1,16974146596617	0,0131288247950995
33	ctx-lh-cuneus - ctx-rh-isthmuscingulate	0,000160759916694766	8,58206582861759e-05	1,15571807743974	0,0151191123618209
34	ctx-lh-lateralorbitofrontal - Right-Caudate	0,000203420519992279	0,000102696751710182	1,15072364993004	0,0155964824432526
35	ctx-lh-middletemporal - ctx-lh-precentral	0,000513005467263968	0,000968224538307886	-1,13833709719412	0,0173335687450885
36	ctx-lh-bankssts - Left-Thalamus	0,000116445227930895	7,15701111081316e-05	1,13620541500944	0,0173335687450885
37	ctx-rh-inferiorparietal - ctx-rh-precentral	0,000932143625636464	0,00128822730052692	-1,13403373155424	0,0173335687450885
38	ctx-rh-fusiform - ctx-rh-pericalcarine	0,000345852241218888	0,000139627904888966	1,1328492214129	0,0173335687450885
39	ctx-lh-parahippocampal - ctx-lh-superiorparietal	0,000164164300190176	6,9944671599755e-05	1,11984236964578	0,0197507260010352
40	ctx-lh-superiortemporal - Left-Putamen	0,000938192925122056	0,000641132993076671	1,10702609472991	0,0224445775386631
41	ctx-rh-lateralorbitofrontal - ctx-rh-precuneus	5,07358867080446e-05	1,58552964493127e-05	1,10431002395263	0,0226165758686407
42	ctx-lh-cuneus - ctx-rh-pericalcarine	0,000362219275734953	0,000172924309995902	1,09884256262575	0,0230948121323604
43	ctx-lh-isthmuscingulate - ctx-lh-parahippocampal	0,000235909574013406	0,000212284012923154	1,09853696390803	0,0230948121323604
44	ctx-lh-cuneus - ctx-lh-isthmuscingulate	0,000503165394166504	0,000246689940763174	1,09393531613771	0,023773270399058
45	ctx-rh-caudalmiddlefrontal - ctx-rh-lateraloccipital	1,6719169409971e-05	4,51591395574409e-05	-1,08959092788595	0,023773270399058
46	ctx-lh-rostralmiddlefrontal - ctx-rh-frontalpole	0,000200698331027651	0,00060172418611945	-1,08884689973272	0,023773270399058
47	ctx-lh-isthmuscingulate - ctx-lh-medialorbitofrontal	0,00018205934933041	6,0541382649005e-05	1,08736764823974	0,023773270399058
48	ctx-lh-bankssts - ctx-lh-precuneus	3,65767795874214e-05	1,73709256691785e-05	1,0854067484857	0,023773270399058
49	Left-Putamen - Left-Pallidum	0,00163390166583419	0,00205066573173033	-1,08340738012895	0,023773270399058
50	ctx-rh-caudalanteriorcingulate - ctx-rh-lateralorbitofrontal	3,39259749602533e-05	1,73006436755811e-05	1,08331002366585	0,023773270399058
51	ctx-lh-superiorparietal - Left-Hippocampus	0,000735203861077319	0,000435575346543474	1,08022284900177	0,024167848575493
52	Left-Hippocampus - ctx-rh-fusiform	5,51377654609335e-05	2,51323703054866e-05	1,07565407917485	0,024568919454121
53	Left-Hippocampus - ctx-rh-lingual	0,000154040609748733	8,5124786305475e-05	1,07364369977459	0,024568919454121
54	ctx-lh-isthmuscingulate - ctx-rh-lingual	0,000172089327776957	0,000125647174195948	1,07331306692588	0,024568919454121
55	Left-Pallidum - ctx-rh-superiortemporal	8,33962413201728e-06	1,7525165218175e-05	-1,07236958968202	0,024568919454121
56	ctx-lh-caudalmiddlefrontal - ctx-lh-middletemporal	0,000137132394799565	0,000624121936244826	-1,06594707142125	0,0260071640308919
57	ctx-lh-lingual - ctx-lh-precentral	1,21484033262955e-05	3,79461177136845e-05	-1,06243022646559	0,0260086838591663
58	Left-Thalamus - ctx-rh-medialorbitofrontal	2,2159143576096e-05	6,14651382617574e-05	-1,06202148820896	0,0260086838591663
59	ctx-lh-parsopercularis - Brain-Stem	0,000554764152439907	0,000366267537837636	1,06114655145461	0,0260086838591663
60	ctx-lh-bankssts - ctx-rh-isthmuscingulate	6,83027478808133e-06	2,74026843587254e-06	1,05966878987559	0,0260086838591663
61	ctx-rh-inferiorparietal - ctx-rh-superiorfrontal	0,000281630809924367	0,000468103280611082	-1,05858053626653	0,0260086838591663
62	ctx-rh-caudalmiddlefrontal - ctx-rh-inferiorparietal	0,000436717274718074	0,000924274907585764	-1,05338124400753	0,0271765369153094
63	ctx-lh-middletemporal - ctx-lh-superiorfrontal	0,000127733686391734	0,000244111179161934	-1,04863914131133	0,0282498165521442
64	ctx-rh-parsorbitalis - ctx-rh-insula	0,000352101712803771	0,000856132718349617	-1,04427827968659	0,0292399991523539
65	ctx-lh-caudalmiddlefrontal - ctx-lh-superiorparietal	0,000165751422609115	0,000380411898297678	-1,04269305393611	0,0293194007865549
66	ctx-lh-precentral - ctx-lh-superiorparietal	0,000940169267710897	0,00115132775695095	-1,04121842649197	0,0293681800824873
67	ctx-rh-lateralorbitofrontal - ctx-rh-pericalcarine	7,29802153431262e-05	1,43579572325197e-05	1,03423814554676	0,0310520553506003
68	ctx-lh-fusiform - ctx-rh-pericalcarine	4,24729385777478e-05	1,7946579121523e-05	1,03374208354628	0,0310520553506003
69	Left-Pallidum - Right-Thalamus	0,000115518081920155	0,000227302340822971	-1,03160885258318	0,031350584707378
70	Right-Caudate - Brain-Stem	0,00138270522921376	0,00189847595135825	-1,03036394103989	0,031350584707378
71	ctx-lh-rostralanteriorcingulate - ctx-rh-parstriangularis	2,87444535881946e-05	1,60830892148625e-05	1,02305158825302	0,0334883069137091
72	ctx-rh-middletemporal - ctx-rh-superiorfrontal	0,000174723060094504	0,00036798426358082	-1,02208709421755	0,0334883069137091
73	ctx-lh-superiortemporal - ctx-lh-supramarginal	0,00336387141252686	0,00279522004774974	1,019392676246	0,0340539258730015
74	ctx-lh-postcentral - ctx-rh-lingual	1,13924234578671e-05	2,79441321841816e-06	1,00999620194916	0,0371942949103348
75	ctx-lh-inferiorparietal - ctx-lh-middletemporal	0,00261679923247992	0,00373732414166431	-1,0091861573571	0,0371942949103348
76	Left-Accumbens-area - Right-Pallidum	4,36459523130861e-06	1,89539832368784e-06	1,00726463485045	0,0372234225896364
77	ctx-lh-superiortemporal - ctx-lh-temporalpole	0,00026219018115323	0,000187549678127957	1,006776573029	0,0372234225896364
78	ctx-lh-supramarginal - Left-Hippocampus	0,000289531354041669	0,000191460658191032	1,00251523119038	0,0381627054262683
79	ctx-rh-lateralorbitofrontal - ctx-rh-parstriangularis	0,000468844806192975	0,00034652675394068	1,00178122183978	0,0381627054262683
80	ctx-rh-precentral - ctx-rh-superiorparietal	0,000907802419512119	0,00108590057234333	-1,00114831602647	0,0381627054262683
81	ctx-rh-inferiortemporal - ctx-rh-pericalcarine	0,000318714624015806	0,000141412658641344	0,996925231175992	0,0395145062226486
82	ctx-rh-isthmuscingulate - ctx-rh-parahippocampal	0,000248996279572355	0,000194348101858407	0,991349242294246	0,0415363136711679
83	ctx-rh-isthmuscingulate - ctx-rh-lingual	0,00029766647767878	0,000241357245814266	0,985677299081148	0,0437049486254056
84	ctx-lh-postcentral - Brain-Stem	0,00230187892132171	0,00145483431737725	0,983889626618736	0,0440488248315438
85	ctx-rh-superiorfrontal - ctx-rh-superiortemporal	0,000101565079688791	0,000287210970049714	-0,978322791394579	0,0447260663234638
86	ctx-lh-insula - ctx-rh-lingual	2,70710282178874e-05	1,55665806787398e-05	0,97816166979697	0,0447260663234638
87	ctx-lh-paracentral - ctx-rh-pericalcarine	1,71846069873468e-06	1,44556209977778e-07	0,978009758217304	0,0447260663234638
88	ctx-lh-rostralmiddlefrontal - Right-Pallidum	9,7945831665584e-05	0,000303081848819194	-0,977464234362412	0,0447260663234638
89	ctx-lh-medialorbitofrontal - ctx-rh-inferiortemporal	1,8371303752943e-05	1,08602809389118e-05	0,976968892231793	0,0447260663234638
90	ctx-lh-lingual - ctx-rh-isthmuscingulate	0,000104448265021455	6,92960313517068e-05	0,976265067312746	0,0447260663234638
91	ctx-lh-inferiortemporal - ctx-lh-lingual	0,000847263782401854	0,00143786227094408	-0,970615096556545	0,0465062583133629
92	ctx-lh-parahippocampal - ctx-lh-posteriorcingulate	3,32968682951195e-05	1,49257689926029e-05	0,96977896976116	0,0465062583133629
93	ctx-lh-cuneus - ctx-rh-cuneus	0,000518788469963404	0,000297432378389174	0,969735540367507	0,0465062583133629
94	ctx-lh-middletemporal - ctx-lh-supramarginal	0,00187080081795864	0,00268212927790172	-0,967032257782397	0,0470743877219479
95	ctx-lh-inferiorparietal - ctx-lh-postcentral	0,000337983580225751	0,00078154116560577	-0,966687675313433	0,0470743877219479
96	Left-Thalamus - Left-Amygdala	0,000468149742315028	0,00059311943410473	-0,962559034895398	0,0487361570000454
97	ctx-lh-lingual - ctx-lh-middletemporal	0,000338605395421288	0,000863459396431112	-0,961485052885108	0,0488027462949262
