# Supplementary material for: Pervasive alterations of intra-axonal volume and network organization in young children with a 16p11.2 deletion
Source: Transl Psychiatry. 2024 Feb 14;14:95. doi: 10.1038/s41398-024-02810-5 (PMC10866898; doi:10.1038/s41398-024-02810-5)
Supplement: Supplementary file 4 — Supplemental Table S3 [file 41398_2024_2810_MOESM4_ESM.xlsx]

## Sheet: Supplementary Table S3
	region	mean_16p	mean_TD	cohen_d	pvalue	metric
1	ctx-lh-superiortemporal	0.000881376	0.000846227	1.10661	0.0200217	betweeness
2	ctx-lh-transversetemporal	5.01935e-06	4.90938e-06	1.17058	0.00992847	closeness
3	ctx-rh-parsorbitalis	7.25722e-06	6.61822e-06	1.03015	0.0198793	closeness
4	ctx-rh-parahippocampal	4.88941e-06	4.57476e-06	1.01654	0.0198793	closeness
5	ctx-rh-pericalcarine	6.31125e-06	6.13194e-06	0.981383	0.0198793	closeness
6	Left-Amygdala	3.89616e-06	4.61351e-06	-0.973212	0.0198793	closeness
7	ctx-rh-lateralorbitofrontal	6.82827e-06	6.34851e-06	0.935066	0.0250716	closeness
8	ctx-rh-lingual	7.03175e-06	7.10195e-06	0.872007	0.0389498	closeness
9	ctx-rh-temporalpole	4.16939e-06	4.0752e-06	0.865465	0.0389498	closeness
10	ctx-lh-superiortemporal	7.79283e-06	7.8601e-06	0.839162	0.0451521	closeness
11	ctx-lh-supramarginal	0.897458	0.921413	-1.3147	0.00158656	clustering
12	ctx-lh-isthmuscingulate	0.872317	0.893032	-1.12755	0.00838237	clustering
13	ctx-rh-inferiortemporal	0.860741	0.894456	-0.966573	0.0354072	clustering
14	ctx-rh-precuneus	0.851497	0.881946	-0.940677	0.0354072	clustering
15	ctx-rh-paracentral	0.923791	0.94931	-0.915591	0.037021	clustering
16	ctx-lh-transversetemporal	0.00047678	0.000453241	1.19617	0.00495291	efficiency
17	ctx-rh-parsorbitalis	0.000760731	0.000643294	1.15125	0.00495291	efficiency
18	ctx-rh-lingual	0.000767091	0.00073458	1.13755	0.00495291	efficiency
19	ctx-rh-parahippocampal	0.000457273	0.000412268	1.0761	0.00772184	efficiency
20	ctx-rh-pericalcarine	0.000667948	0.000616797	1.05678	0.0077361	efficiency
21	Left-Amygdala	0.000350378	0.000416495	-1.02585	0.00919386	efficiency
22	ctx-lh-superiortemporal	0.000881376	0.000846227	0.97646	0.0137006	efficiency
23	ctx-rh-temporalpole	0.000379641	0.000363441	0.907916	0.0250898	efficiency
24	ctx-lh-parstriangularis	0.000841174	0.000747521	0.842277	0.0437662	efficiency
25	ctx-rh-lateralorbitofrontal	0.000698697	0.000617599	0.81773	0.049181	efficiency
26	ctx-lh-parahippocampal	0.000417027	0.000392472	0.810195	0.049181	efficiency
27	ctx-rh-lateraloccipital	0.787013	0.826445	-1.21342	0.00582775	participation
28	ctx-rh-isthmuscingulate	0.810476	0.802742	0.970387	0.0301902	participation
29	ctx-lh-bankssts	0.714415	0.683009	0.956318	0.0301902	participation
30	ctx-rh-rostralanteriorcingulate	0.779114	0.831538	-0.95541	0.0301902	participation
31	ctx-rh-fusiform	0.734407	0.75259	-0.927219	0.0327195	participation
32	ctx-lh-parahippocampal	0.00368646	0.00337574	1.32208	0.000855315	strength
33	ctx-rh-lateralorbitofrontal	0.0136866	0.0120343	1.30896	0.000855315	strength
34	ctx-lh-middletemporal	0.0211008	0.0278911	-1.14285	0.00359083	strength
35	ctx-rh-lingual	0.0191553	0.0169846	1.1348	0.00359083	strength
36	ctx-rh-pericalcarine	0.0120581	0.00917308	1.11888	0.00359083	strength
37	ctx-lh-lateralorbitofrontal	0.0148119	0.0132911	1.1066	0.00359083	strength
38	ctx-lh-cuneus	0.0122253	0.0104998	0.949148	0.0184645	strength
39	ctx-lh-isthmuscingulate	0.0159869	0.0151402	0.913207	0.0237288	strength
40	ctx-lh-bankssts	0.00702322	0.00655477	0.854841	0.0348409	strength
41	ctx-rh-isthmuscingulate	0.0135349	0.0134609	0.854469	0.0348409	strength
42	ctx-rh-paracentral	0.0177936	0.0135843	0.822461	0.0399607	strength
43	ctx-rh-cuneus	0.0107136	0.00941545	0.819763	0.0399607	strength
44	ctx-rh-superiortemporal	0.0168996	0.0205683	-0.80706	0.0399607	strength
45	ctx-rh-middletemporal	0.0228795	0.0276238	-0.80475	0.0399607	strength
46	Left-Pallidum	0.021611	0.0270232	-0.799647	0.0399607	strength
